# Supplementary material for: Reproductive performance in houbara bustard is affected by the combined effects of age, inbreeding and number of generations in captivity
Source: Sci Rep. 2021 Apr 9;11:7813. doi: 10.1038/s41598-021-87436-z (PMC8035203; doi:10.1038/s41598-021-87436-z)
Supplement: Supplementary file 2 — Supplementary Tables. [file 41598_2021_87436_MOESM2_ESM.xlsx]

## Sheet: Supplementary Table S2
Supplementary Table S2
article title: Reproductive performance in houbara bustard is affected by the combined effects of age, inbreeding and number of generations in captivity
authors: Robin Rabier*, Loic Lesobre, Alexandre Robert
*: Reneco International Wildlife Consultant LLC; Centre d'Ecologie et des Sciences de la Conservation (CESCO), Muséum national d'Histoire naturelle Paris; Emirates Center for Wildlife Propagation. robin_rabier@hotmail.fr
Supplementary Table S2. Detailed results of the statistical models used to analyze the males' reproductive parameters of the ECWP's captive population of houbara. "not selected" means that variable was removed during model selection.
		Mass motility index						Number of sperm						Number of displaying days
	Variables	Estimate	95% CI	Std. Error	z value	p-value		Estimate	95% CI	Std. Error	z value	p-value		Estimate	95% CI	Std. Error	z value	p-value
	(Intercept)	3.41065	[3.277 ; 3.544]	0.0680629	50.11	< 0.001	***	3.33725	[3.22 ; 3.455]	0.0599896	55.63	< 0.001	***	4.523	[4.4 ; 4.646]	0.063	71.93	< 0.001	***
	Age	-0.0371878	[-0.072 ; -0.002]	0.0180129	-2.06	0.03897	*	0.0003	[-0.043 ; 0.043]	0.022	0.01	0.988		0.469	[0.434 ; 0.504]	0.018	26.21	< 0.001	***
	Age²	-0.0426032	[-0.044 ; -0.041]	0.0008377	-50.86	< 0.001	***	-0.0478967	[-0.049 ; -0.046]	0.000715	-66.99	< 0.001	***	-0.171	[-0.177 ; -0.165]	0.003	-56.74	< 0.001	***
	Inbreeding	0.0630648	[0.014 ; 0.112]	0.0252273	2.5	0.01242	*	0.032	[-0.004 ; 0.068]	0.018	1.73	0.084		0.072	[0.03 ; 0.114]	0.021	3.38	< 0.001	**
	Inbreeding²	-0.0077372	[-0.013 ; -0.002]	0.0026239	-2.95	0.00319	**	-0.0050828	[-0.009 ; -0.001]	0.0019181	-2.65	0.00805	**	-0.005549	[-0.011 ; -0.002]	0.002248	-2.67	0.008	**
	Generation	0.0630918	[0.032 ; 0.094]	0.0159314	3.96	< 0.001	***	0.0455964	[0.023 ; 0.068]	0.0115951	3.93	< 0.001	***	0.077	[0.053 ; 0.101]	0.012	6.31	< 0.001	***
	Generation²	not selected						0.0245311	[0.01 ; 0.039]	0.0072561	3.38	0.000723	***	0.026	[0.007 ; 0.045]	0.01	2.72	0.00702	**
	Location[Enjil]	-0.277817	[-0.307 ; -0.248]	0.0150804	-18.42	< 0.001	***	-0.188772	[-0.213 ; -0.164]	0.0123848	-15.24	< 0.001	***	-0.371	[-0.451 ; -0.292]	0.04	-9.16	< 0.001	***
	Location[Missour]	-0.166739	[-0.198 ; -0.135]	0.0159526	-10.45	< 0.001	***	-0.295206	[-0.321 ; -0.269]	0.0133419	-22.13	< 0.001	***	-0.603	[-0.683 ; -0.523]	0.041	-14.78	< 0.001	***
	WBCB[WildBred]	0.201231	[0.018 ; 0.384]	0.0934381	2.15	0.03127	*	not selected						0.173	[0.004 ; 0.342]	0.086	2.01	0.04	*
	N_Sperm	0.0866519	[0.0847 ; 0.0886]	0.000988	87.7	< 0.001	***	0.0663289	[0.065 ; 0.068]	0.0007521	88.19	< 0.001	***	not included
	Delay_Sperm	0.0597854	[0.058 ; 0.062]	0.0009464	63.17	< 0.001	***	0.0569149	[0.056 ; 0.058]	0.0005496	103.56	< 0.001	***	not included
	NbVisits	0.0314291	[0.029 ; 0.034]	0.0013334	23.57	< 0.001	***	0.0137136	[0.011 ; 0.016]	0.0010853	12.64	< 0.001	***	not included
	Age:Inbreeding	0.001	[-0.0002 ; 0.0034]	0.001	1.72	0.085		not selected						not selected
	Age:Generation	0.0080701	[0.005 ; 0.011]	0.0012933	6.24	< 0.001	***	-0.0054442	[-0.007 ; -0.003]	0.0010422	-5.22	< 0.001	***	-0.036	[-0.044 ; -0.028]	0.003926	-8.95	< 0.001	***
	Inbreeding:Generation	not selected						not selected						-0.041	[-0.073 ; -0.008]	0.016	-2.47	0.013	*
	Random effects	Variance			Std. Dev.			Variance			Std. Dev.			Variance			Std. Dev.
	MaleID	0.656			0.81			0.333			0.577			0.335			0.578
	YearRecord	0.016			0.127			0.024			0.156			0.017			0.129
	BirthYear	0.063			0.699			0.032			0.178			0.018			0.134

## Sheet: Supplementary Table S3
Supplementary Table S3
article title: Reproductive performance in houbara bustard is affected by the combined effects of age, inbreeding and number of generations in captivity
authors: Robin Rabier*, Loic Lesobre, Alexandre Robert
*: Reneco International Wildlife Consultant LLC; Centre d'Ecologie et des Sciences de la Conservation (CESCO), Muséum national d'Histoire naturelle Paris; Emirates Center for Wildlife Propagation. robin_rabier@hotmail.fr
Supplementary Table S3. Detailed results of the statistical models used to analyze the females' reproductive parameters of the ECWP's captive population of houbara. "not selected" means that variable was removed during model selection.
	Hatching weight						Egg weight						Hatching probability						Egg volume						Egg elongation
Variables	Estimate	95% CI	Std. Error	z value	p-value		Estimate	95% CI	Std. Error	z value	p-value		Estimate	95% CI	Std. Error	z value	p-value		Estimate	95% CI	Std. Error	z value	p-value		Estimate	95% CI	Std. Error	z value	p-value
(Intercept)	41.0674	[40.614 ; 41.52]	0.231188	177.64	< 0.001	***	62.466	[61.719 ; 63.213]	0.38133	163.81	< 0.001	***	0.701	[0.498 ; 0.903]	0.103	6.778	< 0.001	***	57.091	[56.505 ; 57.678]	0.299	191	< 0.001	***	1.39	[1.383 ; 1.397]	0.003654	3803	< 0.001	***
Age	0.461669	[0.33 ; 0.594]	0.067366	6.85	< 0.001	***	0.36857	[0.179 ; 0.558]	0.09664	3.81	< 0.001	***	-0.105	[-0.133 ; -0.078]	0.013769	-7.482	< 0.001	***	0.428	[0.261 ; 0.595]	0.085	5.02	< 0.001	***	-0.01437	[-0.017 ; -0.011]	0.001489	-9.7	< 0.001	***
Age²	-0.386228	[-0.399 ; -0.372]	0.007	-55.18	< 0.001	***	-0.54159	[-0.563 ; -0.519]	0.01123	-48.24	< 0.001	***	-0.063277	[-0.071 ; -0.055]	0.004076	-15.524	< 0.001	***	-0.461	[-0.481 ; -0.442]	0.01	-45.64	< 0.001	***	0.002349	[0.002 ; 0.003]	0.0001454	16.2	< 0.001	***
Inbreeding	-0.105	[-0.219 ; 0.009]	0.058	-1.81	0.071		-0.27067	[-0.455 ; -0.087]	0.09389	-2.88	0.00394	**	-0.048	[-0.075 ; -0.02]	0.013615	-3.429	< 0.001	***	-0.184	[-0.337 ; -0.030]	0.078	-2.35	0.019	*	-2.872e-05	[-0.002 ; 0.002]	0.000915	0	0.974
Inbreeding²	not selected						not selected						not selected						not selected						not selected
Generation	-0.149098	[-0.255 ; -0.043]	0.054189	-2.75	0.005933	**	-0.167	[-0.336 ; 0.003]	0.0865	-1.93	0.054		-0.014	[-0.041 ; 0.012]	0.013	-1.083	0.279		-0.146	[-0.288 ; -0.004]	0.072	-2.02	0.043	*	-0.00348	[-0.005 ; -0.002]	0.0009793	-3.6	< 0.001	***
Generation²	not selected						not selected						not selected						not selected						not selected
Location[Enjil]	-0.019	[-0.196 ; 0.157]	0.09	-0.22	0.828		-0.039	[-0.253 ; 0.175]	0.109	-0.36	0.722		0.011	[-0.099 ; 0.122]	0.057	0.202	0.84		-0.009	[-0.228 ; 0.210]	0.112	-0.08	0.935		not selected
Location[Missour]	-0.357434	[-0.55 ; -0.16]	0.10043	-3.56	< 0.001	***	-0.64882	[-0.889 ; -0.409]	0.12212	-5.31	< 0.001	***	-0.094	[-0.208 ; 0.0171]	0.057	-1.662	0.096		-0.523	[-0.765 ; -0.285]	0.122	-4.29	< 0.001	***	not selected
WBCB[WildBred]	not selected						not selected						not selected						not selected						0.007948	[-0.001 ; 0.017]	0.004496	1.8	0.077
N_Egg	-0.941439	[-0.958 ; -0.924]	0.008604	-109.42	< 0.001	***	-1.30085	[-1.329 ; -1.273]	0.01427	-91.13	< 0.001	***	-0.091	[-0.102 ; -0.080]	0.005	-16.525	< 0.001	***	-1.238	[-1.264 ; -1.212]	0.013	-95.05	< 0.001	***	0.001866	[0.001 ; 0.002]	0.0001876	9.9	< 0.001	***
Delay_Egg	0.431568	[0.416 ; 0.447]	0.007808	55.27	< 0.001	***	0.49982	[0.475 ; 0.525]	0.01284	38.93	< 0001	***	0.055	[0.045 ; 0.065]	0.005124	10.831	< 0.001	***	0.474	[0.451 ; 0.498]	0.012	40.09	< 0.001	***	-0.000701	[-0.001 ; -0.0004]	0.0001745	-4.1	< 0.001	***
Age:Inbreeding	not selected						-0.04145	[-0.068 ; -0.015]	0.01347	-3.08	0.002087	**	not selected						-0.036	[-0.060 ; -0.012]	0.012	-2.99	0.003	**	0.0004986	[0.0001 ; 0.0008]	0.0001745	2.9	0.004	**
Age:Generation	not selected						-0.06584	[-0.102 ; -0.03]	0.01831	-3.6	< 0.001	***	not selected						not selected						not selected
Inbreeding:Generation	not selected						not selected						not selected						not selected						-0.002565	[-0.005 ; -0.0002]	0.0012	-2.1	0.032	*
Random effects	Variance			Std. Dev.			Variance			Std. Dev.			Variance			Std. Dev.			Variance			Std. Dev.			Variance			Std. Dev.
FemaleID	11.554			3.399			24.621			4.962			0.578			0.761			20.611			4.54			0.002657			0.051
YearRecord	0.592			0.769			0.249			0.499			0.164			0.404			0.874			0.935			9.099e-05			0.009
BirthYear	0.132			0.363			2.109			3.49			0.003			0.056			0.38			0.617			0.0001113			0.052
	Number of eggs laid
Variables	Estimate	95% CI	Std. Error	z value	p-value
(Intercept)	2.57074	[2.450 ; 2.691]	0.06147	41.82	< 0.001	***
Age	0.172993	[0.146 ; 0.199]	0.013551	12.77	< 0.001	***
Age²	-0.092679	[-0.097 ; -0.088]	0.0024	-38.62	< 0.001	***
Inbreeding	-0.012	[-0.026 ; 0.004]	0.008	-1.36	0.173
Inbreeding²	not selected
Generation	0.084765	[0.070 ; 0.100]	0.007699	11.01	< 0.001	***
Generation²	not selected
Location[Enjil]	-0.6353	[-0.693 ; -0.577]	0.029728	-21.37	< 0.001	***
Location[Missour]	-0.577635	[-0.637 ; -0.518]	0.03031	-19.06	< 0.001	***
WBCB[WildBred]	not selected
N_Egg	not included
Delay_Egg	not included
Age:Inbreeding	not selected
Age:Generation	-0.017562	[-0.024 ; -0.011]	0.003495	-5.02	< 0.001	***
Inbreeding:Generation	not selected
Zero-truncated model
Variables	Estimate	95% CI	Std. Error	z value	p-value
(Intercept)	-1.57506	[-1.610 ; -1.541]	0.017103	-92.09	< 0.001	***
Age	-0.232362	[-0.264 ; -0.200]	0.016442	-14.13	< 0.001	***
Age²	0.030207	[0.009 ; 0.052]	0.010938	2.76	0.00575	**
Inbreeding	-0.005	[-0.032 ; 0.021]	0.013	-0.4	0.691
Inbreeding²	not selected
Generation	-0.309427	[-0.335 ; -0.283]	0.013188	-23.46	< 0.001	***
Generation²	not selected
Location[Enjil]	not selected
Location[Missour]	not selected
WBCB[WildBred]	not selected
N_Egg	not selected
Delay_Egg	not selected
Age:Inbreeding	not selected
Age:Generation	0.035656	[0.009 ; 0.062]	0.013539	2.63	0.00845	**
Inbreeding:Generation	not selected
Random effects	Variance			Std. Dev.
FemaleID	0.202			0.45
YearRecord	0.051			0.226
BirthYear	0.013			0.115
